# Supplementary material for: Function and mechanism of GBP1 in the development and progression of cervical cancer
Source: J Transl Med. 2024 Jan 2;22:11. doi: 10.1186/s12967-023-04837-6 (PMC10763113; doi:10.1186/s12967-023-04837-6)
Supplement: Supplementary file 4 — Additional file 4: Table S1. 187 GBP1-specific interacting proteins. [file 12967_2023_4837_MOESM4_ESM.xlsx]

## Sheet: Sheet1
id
RPL36
TCOF1
SLIRP
MRPL49
DDX52
H2AZ1
TRAP1
MRPS9
DEK
EEF1A2
SMARCA5
HEL-S-310
ARF4
RPL13A
RPS26
SF3B1
RPL10
ATP5F1C
PRPF40A
S100A10
HNRPK
MRPL38
DYNC1H1
C11orf48
EPRS1
FLJ00385
ITGB4
SIPA1L1
PRPF6
hCG_1640171
SNRNP200
RALY
TRA2A
HDGFL2
NAT10
RPL26L1
RBM25
hCG_27698
PTCD3
KCTD5
RPS2
TNXB
INA
SNRPD3
SNRPD2
SNRPD1
HNRPA1
MATR3
MRPS16
H2BU1
NEFH
MRPS26
MYO1C
KDELR1
NUP155
ERO1A
MRPS27
MRTO4
MRPS2
LAMA3
RAB8A
RPL31
MRPL21
PKP3
IGKV2D-24
SRRM1
RBM14
DHCR24
EBP
RPL29
EIF2S1
RPS5
ARF1
DDX54
SRP14
HADHB
C16orf96
SRSF7
KRT6C
RPS9
MRPS14
IBTK
DDX46
hCG_18987
FLNA
ACLY
KIAA0323
CSPG4
H2AFY2
MFAP1
PLEC
MRPL19
RPSA
PRPF4B
HEL-S-271
SERPINE1
SRSF2
RPL9
MRPS5
PMPCB
SNU13
CYP51A1
RAB1
PARP1
VCP
YWHAQ
MRPL4
MRPL13
DNCL1
LBR
XRCC5
HACD2
THRAP3
TECR
TOP2A
KCTD2
AP2A1
C12orf31
FGFR2-BICC1
NOL7
H1-0
HNRNPA3
CSNK2A2
LUC7L2
NHP2
COX2
RPS27
CSNK2B
DDX3X
AURKAIP1
RPS16
MYO5A
VDAC2
MRPL44
DHX15
MPRIP
DMKN
U2AF1
RBM28
FLII
FASN
DDOST
DAP3
MCM3
TARS2
CANX
RPS24
MRPL50
PGAM5
SPTBN1
EIF2S3
U2AF2
HEL112
CFAP100
MRPS24
LAMB3
LAMC2
PAK1IP1
NOP2
UCC1
ATP2A3
RPL3
ITPR3
CTNND1
MRPL43
MAJIN
KRT79
COPA
HADHA
CAVIN3
SOX10
PLRG1
S100A2
RRS1
NIP7
DDB1
UQCRC2
SART1
ACTC1
ATAD3A
GNAI3
MRPS23
HSP90AB1
ERLIN1
MRPS7
MRPL23
MRPS28
